# Supplementary material for: Computer Modeling Explains the Structural Reasons for the Difference in Reactivity of Amine Transaminases Regarding Prochiral Methylketones
Source: Int J Mol Sci. 2022 Jan 11;23(2):777. doi: 10.3390/ijms23020777 (PMC8776209; doi:10.3390/ijms23020777)
Supplement: Supplementary file 1 [file ijms-23-00777-s001.zip]

Archive with 1 entries (1 files):
- ijms-1518982-supplementary.pdf
